# Supplementary material for: A Distinct Intestinal Domination Fingerprint in Patients Undergoing Allo-HSCT: Dynamics, Predictors and Implications on Clinical Outcomes
Source: J Clin Med. 2025 Nov 24;14(23):8351. doi: 10.3390/jcm14238351 (PMC12693016; doi:10.3390/jcm14238351)
Supplement: Supplementary file 1 [file jcm-14-08351-s001.zip]

Archive with 1 entries (1 files):
- jcm-3866275-supplementary.pdf
